# Supplementary material for: 9a-Hy­droxy-3,8a-dimethyl-5-methyl­ene-4,4a,5,6,9,9a-hexa­hydro­naphtho­[2,3-b]furan-2(8aH)-one
Source: Acta Crystallogr Sect E Struct Rep Online. 2011 Feb 26;67(Pt 3):o730–1. doi: 10.1107/S1600536811006519 (PMC3051927; doi:10.1107/S1600536811006519)
Supplement: Supplementary file 1 [file e-67-0o730-sup1.cif]

##############################################################################
###                                                                        ###
###        Electronic paper (Acta Crystallographica Section E)             ###
###                                                                        ###
##############################################################################
#                                                                            #
# This CIF contains the data in a paper accepted for publication in Acta     #
# Crystallographica Section E. It conforms to the requirements of Notes      #
# for Authors for Section E, and has been peer reviewed under the auspices   #
# of the IUCr Commission on Journals.                                        #
#                                                                            #
# Full details of the Crystallographic Information File format               #
# are given in the paper "The Crystallographic Information File (CIF):       #
# a New Standard Archive File for Crystallography" by S. R. Hall, F. H.      #
# Allen and I. D. Brown [Acta Cryst. (1991), A47, 655-685].                  #
#                                                                            #
# The current version of the core CIF dictionary is obtainable from          #
# ftp://ftp.iucr.org/pub/cif_core.dic. The current version number is 2.4.    #
#                                                                            #
# Software is freely available for graphical display of the structure(s) in  #
# this CIF.  For information consult the CIF home page http://www.iucr.org/  #
# cif/home.html                                                              #
#                                                                            #
# This file may be used for bona fide research purposes within the           #
# scientific community so long as proper attribution is given to the journal # 
# article from which it was obtained.                                        #
#                                                                            #
##############################################################################
                                             
data_global
_audit_creation_method     'form.cif (version 2.0)'
_journal_data_validation_number     ?
_journal_date_recd_electronic     2011-02-13
_journal_date_accepted     2011-02-21
_journal_name_full     'Acta Crystallographica, Section E'
_journal_year     2011
_journal_volume     67
_journal_issue      3
_journal_page_first     o730
_journal_page_last     o731
_journal_paper_category     QO
_journal_coeditor_code     SJ5106
_publ_contact_author_name     'Zhong-Cheng Song'
_publ_contact_author_address
;
Bioengineering Department
Zhejing Traditional Chinese Medicine University
Hangzhou 310093
People's Republic of China
;
_publ_contact_author_email     'songzhongcheng@gmail.com'
_publ_section_title
;\
9a-Hydroxy-3,8a-dimethyl-5-methylene-4,4a,5,6,9,9a-hexahydronaphtho[2,3-\
<i>b</i>]furan-2(8a<i>H</i>)-one
;
loop_
    _publ_author_name
    _publ_author_address
    'Wen-Hong Liu'
;
Bioengineering Department
Zhejiang Traditional Chinese Medicine University
Hangzhou 310053
People's Republic of China
;
    'Jie He'
;
Bioengineering Department
Zhejiang Traditional Chinese Medicine University
Hangzhou 310053
People's Republic of China
;
    'Zhi-Shan Ding'
;
Department of Life Science
Zhejiang Traditional Chinese Medicine University
Hangzhou 310053
People's Republic of China
;
    'Zhong-Cheng Song'
;
Bioengineering Department
Zhejiang Traditional Chinese Medicine University
Hangzhou 310053
People's Republic of China
;
    'Zha-Jun Zhan'
;
College of Pharmaceutical Science
Zhejiang University of Technology
Hangzhou 310032
People's Republic of China
;
data_I
_audit_creation_method     SHELXL-97
_chemical_name_systematic
;
9a-Hydroxy-3,8a-dimethyl-5-methylene-4,4a,5,6,9,9a-hexahydronaphtho[2,3-
<i>b</i>]furan-2(8a<i>H</i>)-one
;
_chemical_name_common     ?
_chemical_formula_moiety     'C15 H18 O3'
_chemical_formula_sum     'C15 H18 O3'
_chemical_formula_iupac     'C15 H18 O3'
_chemical_formula_weight     247.30
_chemical_melting_point     ?
_symmetry_cell_setting     orthorhombic
_symmetry_space_group_name_H-M     'P 21 21 21'
_symmetry_space_group_name_Hall     'P 2ac 2ab'
loop_
    _symmetry_equiv_pos_as_xyz
    'x, y, z'
    '-x+1/2, -y, z+1/2'
    '-x, y+1/2, -z+1/2'
    'x+1/2, -y+1/2, -z'
_cell_length_a     9.5150(19)
_cell_length_b     10.885(2)
_cell_length_c     12.594(3)
_cell_angle_alpha     90.00
_cell_angle_beta     90.00
_cell_angle_gamma     90.00
_cell_volume     1304.4(5)
_cell_formula_units_Z     4
_cell_measurement_reflns_used     25
_cell_measurement_theta_min     10
_cell_measurement_theta_max     13
_cell_measurement_temperature     298(2)
_exptl_crystal_description     Block
_exptl_crystal_colour     Colourless
_exptl_crystal_size_max     0.30
_exptl_crystal_size_mid     0.20
_exptl_crystal_size_min     0.20
_exptl_crystal_density_diffrn     1.259
_exptl_crystal_density_meas     ?
_exptl_crystal_density_method     'not measured'
_exptl_crystal_F_000     532
_exptl_absorpt_coefficient_mu     0.086
_exptl_absorpt_correction_type     psi-scan
_exptl_absorpt_process_details     '(North <i>et al.</i>, 1968)'
_exptl_absorpt_correction_T_min     0.9745
_exptl_absorpt_correction_T_max     0.9829
_exptl_special_details
;
;
_diffrn_ambient_temperature     298(2)
_diffrn_radiation_type     MoK\a
_diffrn_radiation_wavelength     0.71073
_diffrn_radiation_source     'fine-focus sealed tube'
_diffrn_radiation_monochromator     graphite
_diffrn_measurement_device_type     'Enraf--Nonius CAD-4'
_diffrn_measurement_method     \w/2\q
_diffrn_detector_area_resol_mean     ?
_diffrn_reflns_number     2616
_diffrn_reflns_av_R_equivalents     0.0206
_diffrn_reflns_av_sigmaI/netI     0.0242
_diffrn_reflns_theta_min     2.47
_diffrn_reflns_theta_max     25.25
_diffrn_reflns_theta_full     25.25
_diffrn_measured_fraction_theta_max     0.997
_diffrn_measured_fraction_theta_full     0.997
_diffrn_reflns_limit_h_min     0
_diffrn_reflns_limit_h_max     11
_diffrn_reflns_limit_k_min     0
_diffrn_reflns_limit_k_max     12
_diffrn_reflns_limit_l_min     -15
_diffrn_reflns_limit_l_max     15
_diffrn_standards_number     3
_diffrn_standards_interval_count     200
_diffrn_standards_interval_time     120
_diffrn_standards_decay_%     1
_refine_special_details
;
Refinement of <i>F</i>^2^ against ALL reflections. The weighted <i>R</i>-factor
<i>wR</i> and goodness of fit <i>S</i> are based on <i>F</i>^2^, conventional
<i>R</i>-factors <i>R</i> are based on <i>F</i>, with <i>F</i> set to zero for
negative <i>F</i>^2^. The threshold expression of <i>F</i>^2^ >
\s(<i>F</i>^2^) is used only for calculating <i>R</i>-factors(gt) <i>etc</i>.
and is not relevant to the choice of reflections for refinement.
<i>R</i>-factors based on <i>F</i>^2^ are statistically about twice as large
as those based on <i>F</i>, and <i>R</i>- factors based on ALL data will be
even larger.
;
_reflns_number_total     1367
_reflns_number_gt     1209
_reflns_threshold_expression     I>2\s(I)
_refine_ls_structure_factor_coef     Fsqd
_refine_ls_matrix_type     full
_refine_ls_R_factor_all     0.0425
_refine_ls_R_factor_gt     0.0350
_refine_ls_wR_factor_gt     0.0870
_refine_ls_wR_factor_ref     0.0913
_refine_ls_goodness_of_fit_ref     1.056
_refine_ls_restrained_S_all     1.056
_refine_ls_number_reflns     1367
_refine_ls_number_parameters     164
_refine_ls_number_restraints     0
_refine_ls_hydrogen_treatment     constr
_refine_ls_weighting_scheme     calc
_refine_ls_weighting_details
         'calc w=1/[\s^2^(Fo^2^)+(0.0474P)^2^+0.1815P] where P=(Fo^2^+2Fc^2^)/3'
_atom_sites_solution_hydrogens     geom
_atom_sites_solution_primary     direct
_atom_sites_solution_secondary     difmap
_refine_ls_shift/su_max     0.001
_refine_ls_shift/su_max_lt     0.001
_refine_ls_shift/su_mean     0.000
_refine_diff_density_max     0.151
_refine_diff_density_min     -0.122
_refine_ls_extinction_method     'SHELXL97 (Sheldrick, 2008)'
_refine_ls_extinction_coef     0.036(3)
_refine_ls_extinction_expression
                                  'Fc^*^=kFc[1+0.001xFc^2^\l^3^/sin(2\q)]^-1/4^'
loop_
    _atom_type_symbol
    _atom_type_description
    _atom_type_scat_dispersion_real
    _atom_type_scat_dispersion_imag
    _atom_type_scat_source
    'C' 'C' 0.0033 0.0000
                         'International Tables Vol C Tables 4.2.6.8 and 6.1.1.4'
    'H' 'H' 0.0000 0.0000
                         'International Tables Vol C Tables 4.2.6.8 and 6.1.1.4'
    'O' 'O' 0.0106 0.0000
                         'International Tables Vol C Tables 4.2.6.8 and 6.1.1.4'
_computing_data_collection     'CAD-4 Software (Enraf--Nonius, 1989)'
_computing_cell_refinement     'CAD-4 Software (Enraf--Nonius, 1989)'
_computing_data_reduction     'XCAD4 (Harms & Wocadlo, 1995)'
_computing_structure_solution     'SHELXS97 (Sheldrick, 2008)'
_computing_structure_refinement     'SHELXL97 (Sheldrick, 2008)'
_computing_molecular_graphics     'SHELXTL (Sheldrick, 2008)'
_computing_publication_material     'SHELXL97 (Sheldrick, 2008)'
loop_
    _atom_site_type_symbol
    _atom_site_label
    _atom_site_fract_x
    _atom_site_fract_y
    _atom_site_fract_z
    _atom_site_U_iso_or_equiv
    _atom_site_adp_type
    _atom_site_calc_flag
    _atom_site_refinement_flags
    _atom_site_occupancy
    _atom_site_disorder_assembly
    _atom_site_disorder_group
    O O1 0.40511(17) 0.69401(16) 0.36817(13) 0.0514(5) Uani d . 1 . .
    C C1 -0.0968(3) 0.6294(2) 0.4001(2) 0.0512(6) Uani d . 1 . .
    H H1A -0.0918 0.6506 0.4715 0.061 Uiso calc R 1 . .
    O O2 0.51038(18) 0.85545(16) 0.29192(14) 0.0627(5) Uani d . 1 . .
    C C2 -0.2158(3) 0.6509(3) 0.3493(2) 0.0609(8) Uani d . 1 . .
    H H2A -0.2893 0.6871 0.3866 0.073 Uiso calc R 1 . .
    O O3 0.34477(19) 0.48626(15) 0.36469(14) 0.0576(5) Uani d . 1 . .
    H H3A 0.3854 0.4559 0.3136 0.086 Uiso calc R 1 . .
    C C3 -0.2383(3) 0.6201(3) 0.2348(2) 0.0607(8) Uani d . 1 . .
    H H3B -0.2599 0.6949 0.1962 0.073 Uiso calc R 1 . .
    H H3C -0.3188 0.5658 0.2288 0.073 Uiso calc R 1 . .
    C C4 -0.1128(3) 0.5590(2) 0.18373(19) 0.0478(6) Uani d . 1 . .
    C C5 0.0243(2) 0.60217(19) 0.22901(16) 0.0387(5) Uani d . 1 . .
    H H5A 0.0223 0.6920 0.2238 0.046 Uiso calc R 1 . .
    C C6 0.1574(3) 0.5615(2) 0.16947(18) 0.0440(6) Uani d . 1 . .
    H H6A 0.1696 0.4732 0.1748 0.053 Uiso calc R 1 . .
    H H6B 0.1513 0.5837 0.0950 0.053 Uiso calc R 1 . .
    C C7 0.2764(2) 0.6267(2) 0.22127(18) 0.0405(5) Uani d . 1 . .
    C C8 0.3544(2) 0.7232(2) 0.19078(17) 0.0424(5) Uani d . 1 . .
    C C9 0.4327(2) 0.7661(2) 0.2838(2) 0.0460(6) Uani d . 1 . .
    C C10 0.2974(3) 0.6033(2) 0.33811(19) 0.0425(6) Uani d . 1 . .
    C C11 0.1634(2) 0.6320(2) 0.39810(17) 0.0423(5) Uani d . 1 . .
    H H11A 0.1507 0.7204 0.3999 0.051 Uiso calc R 1 . .
    H H11B 0.1735 0.6039 0.4708 0.051 Uiso calc R 1 . .
    C C12 0.0308(2) 0.5729(2) 0.34989(18) 0.0395(5) Uani d . 1 . .
    C C13 0.0256(3) 0.4326(2) 0.3715(2) 0.0569(7) Uani d . 1 . .
    H H13B 0.0301 0.4181 0.4466 0.085 Uiso calc R 1 . .
    H H13C 0.1040 0.3934 0.3374 0.085 Uiso calc R 1 . .
    H H13D -0.0604 0.3994 0.3439 0.085 Uiso calc R 1 . .
    C C14 -0.1255(3) 0.4774(3) 0.1063(2) 0.0644(8) Uani d . 1 . .
    H H14A -0.0457 0.4425 0.0761 0.077 Uiso calc R 1 . .
    H H14B -0.2142 0.4549 0.0821 0.077 Uiso calc R 1 . .
    C C15 0.3624(3) 0.7890(3) 0.0874(2) 0.0607(7) Uani d . 1 . .
    H H15A 0.3043 0.7478 0.0363 0.091 Uiso calc R 1 . .
    H H15B 0.4580 0.7895 0.0629 0.091 Uiso calc R 1 . .
    H H15C 0.3303 0.8719 0.0964 0.091 Uiso calc R 1 . .
loop_
    _atom_site_aniso_label
    _atom_site_aniso_U_11
    _atom_site_aniso_U_22
    _atom_site_aniso_U_33
    _atom_site_aniso_U_12
    _atom_site_aniso_U_13
    _atom_site_aniso_U_23
    O1 0.0459(9) 0.0572(10) 0.0510(9) -0.0036(9) -0.0053(8) -0.0002(9)
    C1 0.0518(14) 0.0515(14) 0.0503(13) -0.0019(13) 0.0146(12) -0.0027(12)
    O2 0.0517(10) 0.0567(11) 0.0797(12) -0.0136(10) 0.0040(11) -0.0053(10)
    C2 0.0462(15) 0.0611(17) 0.0754(19) 0.0031(14) 0.0136(14) -0.0024(16)
    O3 0.0614(11) 0.0476(9) 0.0636(11) 0.0159(9) 0.0033(10) 0.0107(9)
    C3 0.0448(14) 0.0588(16) 0.0784(19) -0.0034(13) -0.0039(13) 0.0088(16)
    C4 0.0525(15) 0.0402(12) 0.0507(13) -0.0079(12) -0.0067(12) 0.0077(11)
    C5 0.0455(13) 0.0272(10) 0.0433(13) -0.0020(10) 0.0012(11) 0.0012(9)
    C6 0.0532(14) 0.0388(12) 0.0402(11) -0.0012(12) 0.0036(11) -0.0045(10)
    C7 0.0425(12) 0.0366(12) 0.0425(11) 0.0061(10) 0.0074(10) -0.0040(11)
    C8 0.0407(12) 0.0394(11) 0.0471(12) 0.0056(11) 0.0090(10) -0.0018(10)
    C9 0.0358(11) 0.0439(13) 0.0582(14) 0.0033(11) 0.0074(11) -0.0032(12)
    C10 0.0436(12) 0.0370(12) 0.0470(12) 0.0028(11) -0.0037(11) 0.0014(10)
    C11 0.0512(13) 0.0365(11) 0.0391(11) 0.0019(11) 0.0017(11) -0.0005(10)
    C12 0.0454(13) 0.0328(11) 0.0403(11) -0.0010(10) 0.0039(10) 0.0016(10)
    C13 0.0671(17) 0.0367(12) 0.0668(16) -0.0045(13) 0.0016(15) 0.0124(12)
    C14 0.0676(18) 0.0618(16) 0.0638(16) -0.0190(15) -0.0125(15) -0.0062(14)
    C15 0.0710(18) 0.0546(15) 0.0566(14) -0.0034(15) 0.0161(14) 0.0059(13)
_geom_special_details
;
All e.s.d.'s (except the e.s.d. in the dihedral angle between two l.s. planes)
are estimated using the full covariance matrix. The cell e.s.d.'s are taken
into account individually in the estimation of e.s.d.'s in distances, angles
and torsion angles; correlations between e.s.d.'s in cell parameters are only
used when they are defined by crystal symmetry. An approximate (isotropic)
treatment of cell e.s.d.'s is used for estimating e.s.d.'s involving l.s.
planes.
;
loop_
    _geom_bond_atom_site_label_1
    _geom_bond_atom_site_label_2
    _geom_bond_site_symmetry_2
    _geom_bond_distance
    _geom_bond_publ_flag
    O1 C9 . 1.347(3) ?
    O1 C10 . 1.473(3) ?
    C1 C2 . 1.321(4) ?
    C1 C12 . 1.501(3) ?
    C1 H1A . 0.9300 ?
    O2 C9 . 1.225(3) ?
    C2 C3 . 1.496(4) ?
    C2 H2A . 0.9300 ?
    O3 C10 . 1.392(3) ?
    O3 H3A . 0.8200 ?
    C3 C4 . 1.510(4) ?
    C3 H3B . 0.9700 ?
    C3 H3C . 0.9700 ?
    C4 C14 . 1.325(4) ?
    C4 C5 . 1.499(3) ?
    C5 C6 . 1.537(3) ?
    C5 C12 . 1.557(3) ?
    C5 H5A . 0.9800 ?
    C6 C7 . 1.488(3) ?
    C6 H6A . 0.9700 ?
    C6 H6B . 0.9700 ?
    C7 C8 . 1.342(3) ?
    C7 C10 . 1.507(3) ?
    C8 C9 . 1.465(3) ?
    C8 C15 . 1.487(3) ?
    C10 C11 . 1.515(3) ?
    C11 C12 . 1.541(3) ?
    C11 H11A . 0.9700 ?
    C11 H11B . 0.9700 ?
    C12 C13 . 1.552(3) ?
    C13 H13B . 0.9600 ?
    C13 H13C . 0.9600 ?
    C13 H13D . 0.9600 ?
    C14 H14A . 0.9300 ?
    C14 H14B . 0.9300 ?
    C15 H15A . 0.9600 ?
    C15 H15B . 0.9600 ?
    C15 H15C . 0.9600 ?
loop_
    _geom_angle_atom_site_label_1
    _geom_angle_atom_site_label_2
    _geom_angle_atom_site_label_3
    _geom_angle_site_symmetry_1
    _geom_angle_site_symmetry_3
    _geom_angle
    _geom_angle_publ_flag
    C9 O1 C10 . . 108.89(17) ?
    C2 C1 C12 . . 124.2(2) ?
    C2 C1 H1A . . 117.9 ?
    C12 C1 H1A . . 117.9 ?
    C1 C2 C3 . . 123.3(3) ?
    C1 C2 H2A . . 118.3 ?
    C3 C2 H2A . . 118.3 ?
    C10 O3 H3A . . 109.5 ?
    C2 C3 C4 . . 113.4(2) ?
    C2 C3 H3B . . 108.9 ?
    C4 C3 H3B . . 108.9 ?
    C2 C3 H3C . . 108.9 ?
    C4 C3 H3C . . 108.9 ?
    H3B C3 H3C . . 107.7 ?
    C14 C4 C5 . . 124.7(2) ?
    C14 C4 C3 . . 122.4(2) ?
    C5 C4 C3 . . 112.8(2) ?
    C4 C5 C6 . . 116.17(18) ?
    C4 C5 C12 . . 110.03(18) ?
    C6 C5 C12 . . 112.67(19) ?
    C4 C5 H5A . . 105.7 ?
    C6 C5 H5A . . 105.7 ?
    C12 C5 H5A . . 105.7 ?
    C7 C6 C5 . . 106.03(17) ?
    C7 C6 H6A . . 110.5 ?
    C5 C6 H6A . . 110.5 ?
    C7 C6 H6B . . 110.5 ?
    C5 C6 H6B . . 110.5 ?
    H6A C6 H6B . . 108.7 ?
    C8 C7 C6 . . 132.0(2) ?
    C8 C7 C10 . . 109.8(2) ?
    C6 C7 C10 . . 116.6(2) ?
    C7 C8 C9 . . 107.6(2) ?
    C7 C8 C15 . . 131.0(2) ?
    C9 C8 C15 . . 121.3(2) ?
    O2 C9 O1 . . 120.9(2) ?
    O2 C9 C8 . . 128.8(2) ?
    O1 C9 C8 . . 110.22(19) ?
    O3 C10 O1 . . 109.03(18) ?
    O3 C10 C7 . . 115.6(2) ?
    O1 C10 C7 . . 103.28(19) ?
    O3 C10 C11 . . 110.0(2) ?
    O1 C10 C11 . . 108.62(18) ?
    C7 C10 C11 . . 109.95(19) ?
    C10 C11 C12 . . 113.98(17) ?
    C10 C11 H11A . . 108.8 ?
    C12 C11 H11A . . 108.8 ?
    C10 C11 H11B . . 108.8 ?
    C12 C11 H11B . . 108.8 ?
    H11A C11 H11B . . 107.7 ?
    C1 C12 C11 . . 108.96(18) ?
    C1 C12 C13 . . 107.7(2) ?
    C11 C12 C13 . . 111.6(2) ?
    C1 C12 C5 . . 107.21(19) ?
    C11 C12 C5 . . 109.40(18) ?
    C13 C12 C5 . . 111.8(2) ?
    C12 C13 H13B . . 109.5 ?
    C12 C13 H13C . . 109.5 ?
    H13B C13 H13C . . 109.5 ?
    C12 C13 H13D . . 109.5 ?
    H13B C13 H13D . . 109.5 ?
    H13C C13 H13D . . 109.5 ?
    C4 C14 H14A . . 120.0 ?
    C4 C14 H14B . . 120.0 ?
    H14A C14 H14B . . 120.0 ?
    C8 C15 H15A . . 109.5 ?
    C8 C15 H15B . . 109.5 ?
    H15A C15 H15B . . 109.5 ?
    C8 C15 H15C . . 109.5 ?
    H15A C15 H15C . . 109.5 ?
    H15B C15 H15C . . 109.5 ?
loop_
    _geom_torsion_atom_site_label_1
    _geom_torsion_atom_site_label_2
    _geom_torsion_atom_site_label_3
    _geom_torsion_atom_site_label_4
    _geom_torsion_site_symmetry_1
    _geom_torsion_site_symmetry_2
    _geom_torsion_site_symmetry_3
    _geom_torsion_site_symmetry_4
    _geom_torsion
    _geom_torsion_publ_flag
    C12 C1 C2 C3 . . . . 0.7(5) ?
    C1 C2 C3 C4 . . . . 1.4(4) ?
    C2 C3 C4 C14 . . . . 148.5(3) ?
    C2 C3 C4 C5 . . . . -32.3(3) ?
    C14 C4 C5 C6 . . . . 9.1(3) ?
    C3 C4 C5 C6 . . . . -170.1(2) ?
    C14 C4 C5 C12 . . . . -120.4(3) ?
    C3 C4 C5 C12 . . . . 60.4(3) ?
    C4 C5 C6 C7 . . . . 173.61(19) ?
    C12 C5 C6 C7 . . . . -58.2(2) ?
    C5 C6 C7 C8 . . . . -105.0(3) ?
    C5 C6 C7 C10 . . . . 59.0(2) ?
    C6 C7 C8 C9 . . . . 166.2(2) ?
    C10 C7 C8 C9 . . . . 1.5(2) ?
    C6 C7 C8 C15 . . . . -9.7(4) ?
    C10 C7 C8 C15 . . . . -174.5(2) ?
    C10 O1 C9 O2 . . . . 173.7(2) ?
    C10 O1 C9 C8 . . . . -4.2(2) ?
    C7 C8 C9 O2 . . . . -176.0(2) ?
    C15 C8 C9 O2 . . . . 0.4(4) ?
    C7 C8 C9 O1 . . . . 1.7(3) ?
    C15 C8 C9 O1 . . . . 178.1(2) ?
    C9 O1 C10 O3 . . . . 128.3(2) ?
    C9 O1 C10 C7 . . . . 4.8(2) ?
    C9 O1 C10 C11 . . . . -111.9(2) ?
    C8 C7 C10 O3 . . . . -122.8(2) ?
    C6 C7 C10 O3 . . . . 69.8(3) ?
    C8 C7 C10 O1 . . . . -3.8(2) ?
    C6 C7 C10 O1 . . . . -171.18(18) ?
    C8 C7 C10 C11 . . . . 111.9(2) ?
    C6 C7 C10 C11 . . . . -55.4(3) ?
    O3 C10 C11 C12 . . . . -79.2(2) ?
    O1 C10 C11 C12 . . . . 161.56(18) ?
    C7 C10 C11 C12 . . . . 49.2(3) ?
    C2 C1 C12 C11 . . . . 144.3(3) ?
    C2 C1 C12 C13 . . . . -94.5(3) ?
    C2 C1 C12 C5 . . . . 26.0(3) ?
    C10 C11 C12 C1 . . . . -167.5(2) ?
    C10 C11 C12 C13 . . . . 73.7(3) ?
    C10 C11 C12 C5 . . . . -50.6(2) ?
    C4 C5 C12 C1 . . . . -54.9(2) ?
    C6 C5 C12 C1 . . . . 173.76(18) ?
    C4 C5 C12 C11 . . . . -172.89(18) ?
    C6 C5 C12 C11 . . . . 55.7(2) ?
    C4 C5 C12 C13 . . . . 63.0(3) ?
    C6 C5 C12 C13 . . . . -68.4(3) ?
loop_
    _geom_hbond_atom_site_label_D
    _geom_hbond_atom_site_label_H
    _geom_hbond_atom_site_label_A
    _geom_hbond_site_symmetry_A
    _geom_hbond_distance_DH
    _geom_hbond_distance_HA
    _geom_hbond_distance_DA
    _geom_hbond_angle_DHA
    O3 H3A O2 3_645 0.82 1.99 2.796(2) 169
    C1 H1A O1 5_466 0.93 2.63 3.495(2) 118
