# Supplementary material for: 9a-Hy­droxy-3,8a-dimethyl-5-methyl­ene-4,4a,5,6,9,9a-hexa­hydro­naphtho­[2,3-b]furan-2(8aH)-one
Source: Acta Crystallogr Sect E Struct Rep Online. 2011 Feb 26;67(Pt 3):o730–1. doi: 10.1107/S1600536811006519 (PMC3051927; doi:10.1107/S1600536811006519)
Supplement: Supplementary file 2 [file e-67-0o730-Isup2.hkl]

# 
# h,k,l, Fc-squared, Fo-squared, sigma(Fo-squared) and status flag 
# 
data_I
_shelx_title ' Z in P2(1)2(1)2(1)' 
_shelx_refln_list_code          4 
_shelx_F_calc_maximum      142.65 
_exptl_crystal_F_000       532.00 
_reflns_d_resolution_high  0.8332 
 
loop_ 
 _symmetry_equiv_pos_as_xyz 
 'x, y, z' 
 '-x+1/2, -y, z+1/2' 
 '-x, y+1/2, -z+1/2' 
 'x+1/2, -y+1/2, -z' 
 
_cell_length_a     9.5150 
_cell_length_b    10.8850 
_cell_length_c    12.5940 
_cell_angle_alpha  90.000 
_cell_angle_beta   90.000 
_cell_angle_gamma  90.000 
 
_shelx_F_squared_multiplier     1.000 
 
loop_ 
 _refln_index_h 
 _refln_index_k 
 _refln_index_l 
 _refln_F_squared_calc 
 _refln_F_squared_meas 
 _refln_F_squared_sigma 
 _refln_observed_status 
   2   0   0       17.81       25.99      0.71 o 
   4   0   0      302.94      292.22      3.46 o 
   6   0   0      260.31      250.46      4.17 o 
   8   0   0      160.74      162.40      4.28 o 
  10   0   0        0.13        1.90      1.78 o 
   1   1   0     1169.97     1085.08     15.54 o 
   2   1   0     6198.76     5913.69     49.94 o 
   3   1   0       56.75       51.19      1.31 o 
   4   1   0       32.12       28.48      1.19 o 
   5   1   0       42.31       37.62      1.54 o 
   6   1   0       20.23       22.06      1.42 o 
   7   1   0     1123.33     1095.52      9.50 o 
   8   1   0      558.86      577.57      7.64 o 
   9   1   0       60.05       59.68      3.08 o 
  10   1   0        1.59        3.08      1.78 o 
  11   1   0        0.11        1.30      1.90 o 
   0   2   0      479.84      492.40      2.79 o 
   1   2   0     5606.23     5299.91     45.43 o 
   2   2   0       10.60        8.30      0.59 o 
   3   2   0       25.21       37.26      1.19 o 
   4   2   0        0.18        2.25      0.59 o 
   5   2   0      179.79      168.18      3.21 o 
   6   2   0      380.92      367.82      5.13 o 
   7   2   0      312.74      295.71      5.12 o 
   8   2   0       18.54       14.35      2.02 o 
   9   2   0        0.39       -0.12      1.42 o 
  10   2   0        1.05       -0.47      1.78 o 
  11   2   0        0.18       -2.02      2.02 o 
   1   3   0       91.87       76.23      1.43 o 
   2   3   0     2260.58     2198.85     35.40 o 
   3   3   0      304.55      307.76      3.46 o 
   4   3   0      115.76      121.93      2.61 o 
   5   3   0        1.08       -0.12      0.95 o 
   6   3   0       69.65       66.35      2.49 o 
   7   3   0        1.49        4.74      1.30 o 
   8   3   0      496.09      508.48      7.39 o 
   9   3   0        0.67        1.54      1.66 o 
  10   3   0       22.24       28.35      2.61 o 
  11   3   0       17.21       17.91      2.61 o 
   0   4   0     2196.93     2399.15     38.12 o 
   1   4   0       74.14       90.64      1.90 o 
   2   4   0       44.74       40.71      1.42 o 
   3   4   0      331.24      334.26      3.94 o 
   4   4   0     3072.51     2912.00     53.81 o 
   5   4   0      269.09      271.19      4.40 o 
   6   4   0        3.78        3.79      1.30 o 
   7   4   0       26.78       23.49      1.90 o 
   8   4   0        8.54        9.61      2.02 o 
   9   4   0        4.68        9.37      1.78 o 
  10   4   0       67.60       64.19      3.56 o 
   1   5   0       27.58       28.00      1.19 o 
   2   5   0       43.75       41.66      1.54 o 
   3   5   0       83.39      100.34      2.49 o 
   4   5   0      256.14      234.86      4.05 o 
   5   5   0      117.20      118.41      3.21 o 
   6   5   0       28.27       34.16      2.02 o 
   7   5   0      246.44      206.06      4.76 o 
   8   5   0       83.85       88.06      3.68 o 
   9   5   0       11.29       11.86      2.02 o 
  10   5   0        5.68        8.66      2.02 o 
   0   6   0      227.18      305.33      4.17 o 
   1   6   0      414.72      399.03      4.78 o 
   2   6   0      219.70      209.07      3.57 o 
   3   6   0      148.22      148.08      3.21 o 
   4   6   0       72.99       66.35      2.49 o 
   5   6   0        1.20       -0.24      1.19 o 
   6   6   0        1.05        0.59      1.30 o 
   7   6   0       33.58       28.11      2.37 o 
   8   6   0        6.58        6.52      1.78 o 
   9   6   0       22.54       27.52      2.49 o 
  10   6   0        7.60        5.69      2.49 o 
   1   7   0       11.04       10.79      1.19 o 
   2   7   0      116.88      124.00      3.09 o 
   3   7   0       16.64       19.57      1.54 o 
   4   7   0      130.70      135.28      3.68 o 
   5   7   0       61.52       69.89      2.85 o 
   6   7   0       12.81        9.84      1.90 o 
   7   7   0        0.37        3.68      1.54 o 
   8   7   0        9.94        9.96      1.78 o 
   9   7   0        5.76        4.98      2.02 o 
   0   8   0      130.95      149.78      3.56 o 
   1   8   0        4.48        4.51      1.30 o 
   2   8   0      283.00      299.40      5.12 o 
   3   8   0      136.31      129.23      3.68 o 
   4   8   0       33.65       32.38      2.25 o 
   5   8   0       48.80       51.02      2.73 o 
   6   8   0        0.12        1.07      1.66 o 
   7   8   0        0.03        1.19      1.90 o 
   8   8   0        0.11        0.83      1.78 o 
   1   9   0       70.55       72.87      2.97 o 
   2   9   0       61.20       56.84      2.73 o 
   3   9   0       34.34       32.38      2.49 o 
   4   9   0       21.36       24.31      2.37 o 
   5   9   0       52.57       44.73      2.97 o 
   6   9   0       70.83       74.99      3.56 o 
   7   9   0        1.98        6.52      2.02 o 
   8   9   0       13.94       16.37      2.49 o 
   0  10   0        0.00        1.19      1.54 o 
   1  10   0       24.60       25.62      2.14 o 
   2  10   0        9.18        7.35      1.66 o 
   3  10   0       12.73        8.66      2.25 o 
   4  10   0        2.77        5.45      1.78 o 
   5  10   0        1.09        0.00      1.66 o 
   6  10   0        0.15       -1.90      1.90 o 
   7  10   0        2.43        1.78      2.13 o 
   1  11   0        6.55        3.68      1.90 o 
   2  11   0        1.03       -0.36      1.66 o 
   3  11   0       65.37       67.99      3.44 o 
   4  11   0        4.66        1.30      2.13 o 
   5  11   0       55.83       56.23      3.56 o 
   6  11   0        3.96        6.52      2.02 o 
   0  12   0       47.64       51.37      3.20 o 
   1  12   0       33.39       30.84      2.85 o 
   2  12   0       43.98       44.13      3.20 o 
   3  12   0       26.14       25.03      2.73 o 
   4  12   0       10.53       16.01      2.61 o 
   1   0   1      177.15      144.66      3.30 o 
   2   0   1       28.45       26.20      0.77 o 
   3   0   1      343.95      325.03      2.20 o 
   4   0   1        1.35        2.31      0.42 o 
   5   0   1        1.25        1.48      0.50 o 
   6   0   1        0.05        0.25      0.62 o 
   7   0   1       25.68       26.05      3.32 o 
   8   0   1      213.83      205.03      4.16 o 
   9   0   1        2.12        0.53      1.17 o 
  10   0   1       34.04       35.80      2.01 o 
  11   0   1        4.16        5.04      1.51 o 
   0   1   1      940.51      944.22      9.54 o 
   1   1   1     1817.30     1709.24     23.99 o 
   2   1   1     1364.14     1250.88     20.31 o 
   3   1   1     3453.07     3246.03     30.31 o 
   4   1   1      308.62      313.61      2.62 o 
   5   1   1      222.74      215.16      2.44 o 
   6   1   1      171.11      160.70      2.39 o 
   7   1   1       68.80       66.67      1.89 o 
   8   1   1      403.73      416.07      5.60 o 
   9   1   1        0.88       -0.33      1.13 o 
  10   1   1       46.62       45.02      2.18 o 
  11   1   1        9.58        8.67      1.63 o 
   0   2   1    13170.76    13397.91    311.88 o 
   1   2   1     7074.29     7170.33    187.72 o 
   2   2   1     4311.38     4219.10     32.52 o 
   3   2   1       18.64       14.77      0.65 o 
   4   2   1      954.04     1024.50      5.80 o 
   5   2   1      259.92      255.46      2.78 o 
   6   2   1      215.39      198.06      2.78 o 
   7   2   1       26.81       29.57      1.47 o 
   8   2   1       79.69       89.38      2.43 o 
   9   2   1        0.42        1.81      1.21 o 
  10   2   1        4.10        3.91      1.43 o 
  11   2   1        1.75        0.10      1.42 o 
   0   3   1      240.77      232.03      2.69 o 
   1   3   1      731.75      774.55     19.15 o 
   2   3   1      133.36      136.66      1.51 o 
   3   3   1     1624.82     1642.44     17.67 o 
   4   3   1        5.92       20.02     10.50 o 
   5   3   1       25.46       28.54      1.13 o 
   6   3   1      250.56      256.24      3.20 o 
   7   3   1      267.73      255.22      3.49 o 
   8   3   1      124.46      128.87      2.81 o 
   9   3   1        3.41        3.97      1.17 o 
  10   3   1       20.64       23.73      1.76 o 
  11   3   1       20.04       22.74      1.84 o 
   0   4   1       91.67       99.44      1.60 o 
   1   4   1     1204.77     1255.83     61.33 o 
   2   4   1      205.96      215.39      5.60 o 
   3   4   1      617.60      605.34      5.10 o 
   4   4   1       87.20       99.67      4.22 o 
   5   4   1      229.75      222.92      3.45 o 
   6   4   1       63.34       62.79      1.76 o 
   7   4   1        3.82        0.80      1.05 o 
   8   4   1       60.63       63.81      2.18 o 
   9   4   1       57.11       56.11      2.27 o 
  10   4   1       10.00       13.00      1.59 o 
   0   5   1     1491.81     1599.56      7.14 o 
   1   5   1     1205.99     1249.43     52.84 o 
   2   5   1      434.80      466.77      8.72 o 
   3   5   1      137.56      149.24      2.10 o 
   4   5   1      138.38      147.28      2.85 o 
   5   5   1      138.87      129.55      2.97 o 
   6   5   1      106.47      112.10      2.35 o 
   7   5   1       28.32       27.96      1.68 o 
   8   5   1      235.04      221.70      5.71 o 
   9   5   1       13.74       10.72      1.43 o 
  10   5   1        1.08       -0.82      2.73 o 
   0   6   1      412.26      416.51      3.94 o 
   1   6   1      736.06      811.74     43.51 o 
   2   6   1      610.70      690.59     21.97 o 
   3   6   1      339.04      348.67      5.60 o 
   4   6   1      185.75      193.68      2.77 o 
   5   6   1       82.44       78.71      2.01 o 
   6   6   1       39.46       39.69      1.59 o 
   7   6   1      230.21      232.30      3.74 o 
   8   6   1       10.62        5.97      1.34 o 
   9   6   1        6.85       10.52      1.43 o 
  10   6   1        5.37        4.67      2.79 o 
   0   7   1        8.16        6.18      0.75 o 
   1   7   1      173.62      180.95      7.79 o 
   2   7   1      152.11      151.29      3.27 o 
   3   7   1      118.46      118.43      4.81 o 
   4   7   1        3.80        4.30      0.92 o 
   5   7   1       29.01       28.66      1.51 o 
   6   7   1      217.87      213.18      3.53 o 
   7   7   1      102.74       99.56      2.68 o 
   8   7   1       21.76       19.87      1.63 o 
   9   7   1       11.40       10.14      2.73 o 
   0   8   1      368.61      407.95      3.96 o 
   1   8   1      317.07      323.71     13.99 o 
   2   8   1       28.28       27.40      1.34 o 
   3   8   1        1.80        2.24      0.96 o 
   4   8   1       53.10       51.56      4.92 o 
   5   8   1       62.52       59.25      2.14 o 
   6   8   1      115.39      110.72      5.28 o 
   7   8   1       10.73       11.61      1.47 o 
   8   8   1       21.82       19.21      1.67 o 
   0   9   1       48.54       52.10      2.61 o 
   1   9   1       37.35       35.49      1.59 o 
   2   9   1       22.44       17.01      1.36 o 
   3   9   1       15.44       16.55      1.47 o 
   4   9   1      150.86      144.11      3.06 o 
   5   9   1       34.05       36.54      1.85 o 
   6   9   1        4.40        4.37      2.08 o 
   7   9   1        4.23        4.15      1.26 o 
   8   9   1        4.44        6.05      1.78 o 
   0  10   1        1.33        2.78      1.13 o 
   1  10   1        6.12        6.02      1.17 o 
   2  10   1       86.40       88.25      4.98 o 
   3  10   1      265.86      264.69      6.30 o 
   4  10   1       31.77       35.69      2.14 o 
   5  10   1       17.06       13.27      1.51 o 
   6  10   1        4.87        6.75      1.38 o 
   7  10   1        8.33        9.93      1.59 o 
   0  11   1        4.64        3.91      1.54 o 
   1  11   1       43.15       39.12      2.19 o 
   2  11   1        0.77        1.82      1.21 o 
   3  11   1       19.87       19.43      1.72 o 
   4  11   1       12.28       10.76      1.59 o 
   5  11   1        2.77        4.77      1.45 o 
   6  11   1        3.28        2.44      1.50 o 
   0  12   1        0.01        0.16      1.48 o 
   1  12   1        4.26        2.08      1.63 o 
   2  12   1       68.11       71.18      6.82 o 
   3  12   1        4.61        3.93      1.55 o 
   4  12   1      118.74      124.68      3.40 o 
   0   0   2    20349.36    23160.72     70.62 o 
   1   0   2     1041.78      937.16     11.83 o 
   2   0   2       29.50       32.43      0.83 o 
   3   0   2     1542.81     1451.62     20.36 o 
   4   0   2     1382.79     1449.83     47.98 o 
   5   0   2        2.22        2.71      0.71 o 
   6   0   2        3.12        4.03      0.95 o 
   7   0   2       12.64       13.09      2.25 o 
   8   0   2       49.76       46.57      2.85 o 
   9   0   2        1.63        4.60      1.48 o 
  10   0   2        1.38        2.37      1.78 o 
  11   0   2        2.77        5.13      1.42 o 
   0   1   2     3495.11     3354.54     56.10 o 
   1   1   2      277.30      267.24      6.66 o 
   2   1   2      380.43      365.06      6.54 o 
   3   1   2     1652.45     1533.75     21.34 o 
   4   1   2      179.48      232.19      5.89 o 
   5   1   2       35.76       44.22      1.26 o 
   6   1   2       26.62       31.40      1.30 o 
   7   1   2      160.25      156.78      2.69 o 
   8   1   2      153.27      153.61      3.50 o 
   9   1   2       12.51       14.79      2.67 o 
  10   1   2        3.33        4.20      1.38 o 
  11   1   2       29.85       30.65      2.09 o 
   0   2   2        0.59        0.12      0.25 o 
   1   2   2     3614.77     3657.50    149.15 o 
   2   2   2     1289.06     1253.84     16.16 o 
   3   2   2     1815.79     1791.64     24.28 o 
   4   2   2       82.04       81.20      1.51 o 
   5   2   2      339.04      329.62      3.20 o 
   6   2   2       51.98       48.59      1.51 o 
   7   2   2      128.69      131.01      2.52 o 
   8   2   2      111.38      115.16      2.60 o 
   9   2   2      124.97      124.92      3.03 o 
  10   2   2        7.11        9.03      1.96 o 
  11   2   2       11.23       10.73      1.63 o 
   0   3   2     2436.27     2389.84     25.00 o 
   1   3   2       34.77       38.59      1.78 o 
   2   3   2      369.12      376.69     10.29 o 
   3   3   2      191.70      199.80      6.85 o 
   4   3   2     1304.47     1355.49     15.34 o 
   5   3   2      125.73      114.75      3.33 o 
   6   3   2      227.92      232.07      3.09 o 
   7   3   2      115.21      104.23      2.39 o 
   8   3   2      129.34      127.26      5.11 o 
   9   3   2        2.63        2.95      1.21 o 
  10   3   2       48.48       50.72      2.22 o 
  11   3   2       18.46       23.37      1.93 o 
   0   4   2     1065.36     1178.49     16.16 o 
   1   4   2      541.89      583.77     17.46 o 
   2   4   2      258.82      269.08      7.81 o 
   3   4   2      426.55      449.51     11.05 o 
   4   4   2     1554.39     1636.68     37.49 o 
   5   4   2       62.36       66.49      1.59 o 
   6   4   2       20.83       22.13      1.17 o 
   7   4   2      108.20      105.92      2.39 o 
   8   4   2      140.24      134.49      7.13 o 
   9   4   2        0.73        1.62      1.21 o 
  10   4   2       13.28       16.20      1.84 o 
   0   5   2       10.84       11.89      3.97 o 
   1   5   2       32.59       31.09      1.01 o 
   2   5   2       65.97       61.31      3.50 o 
   3   5   2      115.65      128.49      2.02 o 
   4   5   2      529.64      546.30      6.45 o 
   5   5   2      164.74      157.48      2.67 o 
   6   5   2       40.22       38.04      1.59 o 
   7   5   2       79.94       76.80      4.45 o 
   8   5   2       21.69       18.27      1.59 o 
   9   5   2        7.78        7.00      1.51 o 
  10   5   2        2.28        1.46      1.47 o 
   0   6   2      292.84      320.51      3.03 o 
   1   6   2       24.19       20.49      1.30 o 
   2   6   2       22.92       20.27      2.19 o 
   3   6   2      194.45      187.88      5.83 o 
   4   6   2       34.66       35.03      1.30 o 
   5   6   2      525.46      489.81      9.79 o 
   6   6   2       40.64       36.96      2.61 o 
   7   6   2      101.23       91.52      5.70 o 
   8   6   2        4.78        6.32      1.48 o 
   9   6   2        4.53        5.40      1.43 o 
  10   6   2        4.00        3.06      1.63 o 
   0   7   2       17.84       22.48      1.05 o 
   1   7   2       15.90       17.08      1.05 o 
   2   7   2      508.17      503.80      9.43 o 
   3   7   2       26.41       30.91      1.34 o 
   4   7   2      378.78      370.03      6.61 o 
   5   7   2      122.33      111.30      2.52 o 
   6   7   2       17.47       17.45      1.51 o 
   7   7   2       11.18       12.65      1.60 o 
   8   7   2       13.69       10.85      1.84 o 
   9   7   2       15.20       16.78      3.38 o 
   0   8   2       69.03       68.41      1.93 o 
   1   8   2       20.84       18.93      1.60 o 
   2   8   2       18.82       18.13      1.21 o 
   3   8   2      191.78      187.12      4.93 o 
   4   8   2      212.86      211.83     12.54 o 
   5   8   2      260.65      264.44      3.95 o 
   6   8   2       10.78       10.74      1.43 o 
   7   8   2       54.59       50.28      2.18 o 
   8   8   2        1.93        0.37      1.42 o 
   0   9   2       41.19       45.22      1.76 o 
   1   9   2      142.79      147.82      7.07 o 
   2   9   2       67.67       69.71      3.98 o 
   3   9   2      266.50      255.84      4.58 o 
   4   9   2      155.71      152.48      3.15 o 
   5   9   2       17.57       14.88      1.51 o 
   6   9   2       16.37       13.29      1.59 o 
   7   9   2        3.05        2.13      1.43 o 
   8   9   2        0.08       -0.34      2.67 o 
   0  10   2        4.09        3.56      1.17 o 
   1  10   2       60.70       57.25      3.68 o 
   2  10   2       20.14       21.49      1.72 o 
   3  10   2       67.03       64.48      6.11 o 
   4  10   2       58.75       55.50      3.68 o 
   5  10   2        2.34        4.62      1.26 o 
   6  10   2        3.43        5.69      1.34 o 
   7  10   2        3.73        4.51      1.43 o 
   0  11   2       43.91       51.33      2.67 o 
   1  11   2       34.95       37.97      1.97 o 
   2  11   2        1.10        1.63      1.30 o 
   3  11   2       46.39       48.54      2.73 o 
   4  11   2       16.29       12.56      1.68 o 
   5  11   2       24.44       22.56      4.21 o 
   0  12   2        1.68       -1.33      1.66 o 
   1  12   2        4.74        5.39      3.02 o 
   2  12   2       35.77       38.46      4.03 o 
   3  12   2        4.75        7.06      2.91 o 
   4  12   2       10.40        7.71      1.80 o 
   1   0   3     1576.83     1418.28     17.06 o 
   2   0   3      738.94      667.18      3.08 o 
   3   0   3       31.13       22.94      0.95 o 
   4   0   3      397.96      420.26      3.13 o 
   5   0   3       70.69       66.53      3.50 o 
   6   0   3       28.61       36.79      3.38 o 
   7   0   3        8.72        8.50      0.96 o 
   8   0   3       95.09       99.68      2.39 o 
   9   0   3        0.09        1.46      1.05 o 
  10   0   3       76.43       85.78      2.64 o 
  11   0   3        0.15       -1.51      1.51 o 
   0   1   3      754.00      756.04      4.08 o 
   1   1   3      427.35      388.27      2.21 o 
   2   1   3      499.49      482.69      4.39 o 
   3   1   3     3236.61     3074.89     42.69 o 
   4   1   3      221.35      224.63      2.98 o 
   5   1   3      421.64      441.31      3.67 o 
   6   1   3      145.59      144.24      2.79 o 
   7   1   3       29.52       28.44      1.38 o 
   8   1   3       40.01       36.84      1.63 o 
   9   1   3       18.22       21.04      2.55 o 
  10   1   3       53.72       55.80      2.39 o 
  11   1   3        2.15        4.42      1.63 o 
   0   2   3       55.42      178.34     94.19 o 
   1   2   3      101.91       99.08      1.22 o 
   2   2   3      423.94      447.92     13.96 o 
   3   2   3      185.62      207.74      4.88 o 
   4   2   3     1654.87     1717.29     39.61 o 
   5   2   3       65.53       59.94      1.51 o 
   6   2   3       55.90       52.42      1.72 o 
   7   2   3        4.50        4.74      0.96 o 
   8   2   3      163.77      153.43      3.03 o 
   9   2   3       29.21       30.39      1.76 o 
  10   2   3       28.66       30.74      1.97 o 
  11   2   3        9.95        9.23      1.72 o 
   0   3   3      468.18      465.21      9.84 o 
   1   3   3      655.60      681.44     19.52 o 
   2   3   3      443.80      466.07     16.58 o 
   3   3   3      640.30      695.98     13.32 o 
   4   3   3      980.11     1051.85     18.56 o 
   5   3   3      136.10      125.33      2.10 o 
   6   3   3       75.07       73.99      1.85 o 
   7   3   3       86.78       85.18      2.73 o 
   8   3   3       76.11       73.93      2.85 o 
   9   3   3        0.11        1.46      1.13 o 
  10   3   3       11.48       12.64      1.59 o 
   0   4   3     1350.36     1470.18      5.52 o 
   1   4   3      221.05      233.56      2.27 o 
   2   4   3      263.38      294.90      5.72 o 
   3   4   3      345.93      350.23      4.12 o 
   4   4   3       59.38       60.18      1.96 o 
   5   4   3       71.77       66.09      2.73 o 
   6   4   3       11.09        8.10      1.01 o 
   7   4   3       11.56       14.96      1.42 o 
   8   4   3       20.79       20.64      1.63 o 
   9   4   3        3.93        3.46      1.30 o 
  10   4   3       15.87       17.70      1.59 o 
   0   5   3     1406.58     1450.46     11.49 o 
   1   5   3      251.47      260.19      3.81 o 
   2   5   3      182.31      189.69      9.57 o 
   3   5   3       23.40       22.73      1.72 o 
   4   5   3      106.20      103.02      4.10 o 
   5   5   3       65.49       69.09      1.85 o 
   6   5   3      130.71      125.53      2.52 o 
   7   5   3       73.99       74.63      2.31 o 
   8   5   3       35.13       36.93      1.89 o 
   9   5   3        7.64       11.81      1.38 o 
  10   5   3        3.43        4.77      1.38 o 
   0   6   3      279.93      278.05      2.95 o 
   1   6   3       50.24       51.25      1.54 o 
   2   6   3      126.34      139.53      7.37 o 
   3   6   3       23.63       26.64      4.57 o 
   4   6   3      323.38      305.46      8.10 o 
   5   6   3      154.52      152.69      2.73 o 
   6   6   3      195.87      195.45      3.92 o 
   7   6   3      119.87      118.17      2.81 o 
   8   6   3        5.86        3.79      1.43 o 
   9   6   3       23.73       20.82      1.76 o 
   0   7   3       15.19       12.46      0.96 o 
   1   7   3       15.33       17.26      1.01 o 
   2   7   3      109.02      106.18      2.14 o 
   3   7   3      286.11      277.69     11.25 o 
   4   7   3        9.54        7.70      1.13 o 
   5   7   3       33.41       32.96      3.26 o 
   6   7   3       99.81       97.80      3.21 o 
   7   7   3       26.21       27.29      1.72 o 
   8   7   3       29.41       28.76      1.85 o 
   9   7   3       47.69       52.50      2.43 o 
   0   8   3       64.21       68.84      1.93 o 
   1   8   3      141.41      145.65      7.36 o 
   2   8   3       25.17       21.02      2.31 o 
   3   8   3      149.54      144.59      2.73 o 
   4   8   3       67.87       64.36      2.14 o 
   5   8   3       40.55       35.02      1.85 o 
   6   8   3       46.88       49.03      2.05 o 
   7   8   3        6.81        4.91      1.47 o 
   8   8   3       16.02       12.29      1.76 o 
   0   9   3        2.35        0.59      1.01 o 
   1   9   3       17.28       16.52      1.34 o 
   2   9   3       17.43       17.62      1.60 o 
   3   9   3       67.23       66.09      4.27 o 
   4   9   3       96.66       92.97      2.51 o 
   5   9   3      101.76      100.57      3.44 o 
   6   9   3       14.65       15.99      3.50 o 
   7   9   3       19.90       20.75      2.43 o 
   0  10   3        8.38       11.67      1.60 o 
   1  10   3      219.46      212.04      5.70 o 
   2  10   3       94.30       91.20      4.81 o 
   3  10   3       36.35       39.10      2.37 o 
   4  10   3       10.31        9.07      1.55 o 
   5  10   3        9.88        5.80      1.55 o 
   6  10   3        1.20        2.38      1.21 o 
   0  11   3        0.06        1.96      2.31 o 
   1  11   3       41.72       37.68      2.09 o 
   2  11   3       26.05       23.49      1.85 o 
   3  11   3       11.75       16.59      4.98 o 
   4  11   3       63.28       57.07      3.68 o 
   5  11   3       12.21        9.95      1.96 o 
   0  12   3       36.34       32.22      2.22 o 
   1  12   3       23.02       24.39      1.92 o 
   2  12   3       10.06        9.02      1.68 o 
   3  12   3       12.44       12.42      1.67 o 
   0   0   4     8200.37     7895.37     48.21 o 
   1   0   4        2.63        2.09      0.34 o 
   2   0   4       26.97       32.10      0.84 o 
   3   0   4      476.63      495.69      4.79 o 
   4   0   4     2671.87     2724.65     47.52 o 
   5   0   4       81.82       96.08      1.80 o 
   6   0   4       91.74      107.90      4.10 o 
   7   0   4       83.66       78.92      2.10 o 
   8   0   4        2.02        1.64      0.96 o 
   9   0   4       73.45       71.69      2.35 o 
  10   0   4        6.63        7.93      1.47 o 
  11   0   4        2.65        5.53      1.59 o 
   0   1   4     1283.50     1287.30     18.49 o 
   1   1   4     2694.69     2519.68     45.02 o 
   2   1   4      244.28      239.64      5.84 o 
   3   1   4       45.09       52.03      1.66 o 
   4   1   4      184.90      206.36      2.36 o 
   5   1   4       49.62       53.66      2.08 o 
   6   1   4       28.35       30.28      1.30 o 
   7   1   4       92.73       93.36      2.26 o 
   8   1   4       62.74       59.48      2.55 o 
   9   1   4        8.23       10.58      2.19 o 
  10   1   4        8.17        8.78      1.51 o 
   0   2   4     1272.04     1289.21     25.57 o 
   1   2   4      269.04      273.39      2.28 o 
   2   2   4      121.58      128.28      1.96 o 
   3   2   4     1185.35     1240.10     30.13 o 
   4   2   4      176.67      190.59      2.74 o 
   5   2   4       22.48       26.01      1.09 o 
   6   2   4      235.54      231.19      3.11 o 
   7   2   4        0.10        0.42      0.92 o 
   8   2   4       27.91       28.78      1.63 o 
   9   2   4       21.65       22.43      2.37 o 
  10   2   4       24.41       28.82      1.89 o 
   0   3   4     1894.84     1924.73     26.91 o 
   1   3   4      388.88      403.93      3.83 o 
   2   3   4      252.54      242.04      2.44 o 
   3   3   4      362.22      384.30      3.16 o 
   4   3   4      111.10      120.56      2.06 o 
   5   3   4        8.88       10.21      1.36 o 
   6   3   4      133.26      132.08      3.92 o 
   7   3   4      149.53      154.81      2.90 o 
   8   3   4       27.03       25.71      4.03 o 
   9   3   4       22.23       25.95      1.78 o 
  10   3   4        6.12        4.87      1.55 o 
   0   4   4      377.91      381.42      3.17 o 
   1   4   4       66.17       73.60      1.84 o 
   2   4   4        8.60       12.10      0.75 o 
   3   4   4        0.11       -0.36      0.59 o 
   4   4   4      174.46      174.28      2.56 o 
   5   4   4      146.88      136.92      2.50 o 
   6   4   4       33.82       35.15      1.84 o 
   7   4   4       21.35       23.19      2.61 o 
   8   4   4      139.65      135.98      3.02 o 
   9   4   4       10.17       10.75      1.38 o 
  10   4   4       18.28       22.90      3.68 o 
   0   5   4        0.47        2.26      0.77 o 
   1   5   4       37.20       46.86      2.85 o 
   2   5   4      238.54      244.40      6.49 o 
   3   5   4      364.14      366.63     10.37 o 
   4   5   4       34.41       36.10      1.84 o 
   5   5   4       57.36       54.50      2.08 o 
   6   5   4       10.55        9.07      1.09 o 
   7   5   4       78.85       76.06      2.35 o 
   8   5   4       14.95       14.75      1.43 o 
   9   5   4       18.13       20.76      1.72 o 
  10   5   4        2.15       -0.37      1.55 o 
   0   6   4      160.78      169.44      2.44 o 
   1   6   4       86.36       86.26      1.85 o 
   2   6   4      397.15      406.75     14.85 o 
   3   6   4       29.75       30.03      1.48 o 
   4   6   4      165.77      161.87      3.74 o 
   5   6   4      183.32      180.79      4.34 o 
   6   6   4       16.39       15.68      1.38 o 
   7   6   4       51.79       58.74      2.49 o 
   8   6   4       33.96       36.21      1.92 o 
   9   6   4        7.45        7.65      1.68 o 
   0   7   4       34.77       42.35      1.38 o 
   1   7   4       31.73       36.63      1.34 o 
   2   7   4       74.82       74.75      1.93 o 
   3   7   4       54.93       54.68      1.76 o 
   4   7   4      325.45      306.86     13.51 o 
   5   7   4      189.32      195.35      3.36 o 
   6   7   4        2.61        1.90      1.26 o 
   7   7   4       18.84       19.45      1.63 o 
   8   7   4       24.95       29.86      2.49 o 
   9   7   4        4.67        4.17      1.55 o 
   0   8   4      198.81      195.32      3.63 o 
   1   8   4       38.78       35.17      1.55 o 
   2   8   4      115.66      108.90      2.43 o 
   3   8   4       16.13       12.30      2.25 o 
   4   8   4      171.16      162.79      3.15 o 
   5   8   4       28.96       26.31      3.68 o 
   6   8   4       28.23       27.41      3.32 o 
   7   8   4       29.33       25.33      1.84 o 
   8   8   4       20.53       21.17      1.93 o 
   0   9   4       27.43       25.35      1.59 o 
   1   9   4       27.09       33.67      1.63 o 
   2   9   4      134.41      134.17      7.24 o 
   3   9   4       71.98       74.13      5.87 o 
   4   9   4       16.93       13.95      1.47 o 
   5   9   4        8.17       10.59      1.43 o 
   6   9   4        1.83        3.02      1.21 o 
   7   9   4        6.23       11.02      2.02 o 
   0  10   4        0.60        1.60      1.84 o 
   1  10   4       35.01       34.21      1.89 o 
   2  10   4       57.62       59.43      4.15 o 
   3  10   4       62.01       54.81      2.22 o 
   4  10   4       39.72       37.23      2.01 o 
   5  10   4        3.53        1.86      1.45 o 
   6  10   4        4.79        7.04      2.55 o 
   0  11   4      219.00      221.10     11.05 o 
   1  11   4       10.01        7.97      1.68 o 
   2  11   4        1.77        2.28      1.38 o 
   3  11   4        4.27        3.56      1.43 o 
   4  11   4       35.22       29.41      2.14 o 
   5  11   4        4.06        5.27      1.42 o 
   0  12   4        1.60        1.54      1.50 o 
   1  12   4       15.15       11.39      2.67 o 
   2  12   4       15.95       14.82      1.80 o 
   3  12   4       11.12        9.85      1.72 o 
   1   0   5       91.52       94.95      1.43 o 
   2   0   5       13.19        9.73      0.59 o 
   3   0   5      131.87      123.27      1.85 o 
   4   0   5       18.67       17.50      0.92 o 
   5   0   5       61.19       54.79      3.38 o 
   6   0   5       60.35       63.67      2.14 o 
   7   0   5        2.17        2.15      2.49 o 
   8   0   5      127.72      113.08      2.68 o 
   9   0   5        0.51        1.29      1.21 o 
  10   0   5       16.59       21.23      1.67 o 
   0   1   5      686.55      764.70      7.53 o 
   1   1   5        9.40        7.85      0.89 o 
   2   1   5      924.08      913.06      7.67 o 
   3   1   5       49.00       44.75      1.17 o 
   4   1   5      366.04      360.37     13.48 o 
   5   1   5        8.55       11.28      2.08 o 
   6   1   5       49.92       51.80      1.68 o 
   7   1   5       18.00       22.65      1.38 o 
   8   1   5       28.49       26.45      1.90 o 
   9   1   5        4.71        4.15      1.26 o 
  10   1   5        1.93        1.01      1.48 o 
   0   2   5      330.17      370.26      3.28 o 
   1   2   5      156.80      154.54      1.85 o 
   2   2   5       17.09       19.44      0.79 o 
   3   2   5      101.87       93.34      1.72 o 
   4   2   5      126.67      129.57      2.10 o 
   5   2   5      119.10      114.76      2.79 o 
   6   2   5        6.02        3.86      3.50 o 
   7   2   5       27.95       25.32      1.43 o 
   8   2   5       21.33       19.87      1.59 o 
   9   2   5        9.77       10.40      1.43 o 
  10   2   5       23.26       21.41      1.85 o 
   0   3   5      729.15      686.45      4.00 o 
   1   3   5      202.83      223.60      3.57 o 
   2   3   5       48.89       50.14      1.26 o 
   3   3   5      206.12      192.81      4.16 o 
   4   3   5      149.20      147.19      2.35 o 
   5   3   5       17.02       18.11      1.90 o 
   6   3   5      117.67      111.08      2.39 o 
   7   3   5       13.11       12.06      2.08 o 
   8   3   5        9.09        5.59      1.30 o 
   9   3   5       13.48       13.03      1.59 o 
  10   3   5        1.76        0.86      1.55 o 
   0   4   5      238.94      241.59      2.61 o 
   1   4   5      529.13      567.54      6.46 o 
   2   4   5       26.60       18.27      1.01 o 
   3   4   5      334.92      326.97     13.35 o 
   4   4   5      161.21      162.82      2.52 o 
   5   4   5       42.47       43.05      1.90 o 
   6   4   5       17.28       16.86      1.26 o 
   7   4   5       49.61       38.32      4.75 o 
   8   4   5       92.87       87.50      2.64 o 
   9   4   5        0.84        1.84      1.26 o 
  10   4   5        5.17        7.12      1.55 o 
   0   5   5        0.47        0.19      1.07 o 
   1   5   5      921.93      932.24     18.94 o 
   2   5   5      433.56      453.92     12.89 o 
   3   5   5      353.23      369.29     13.47 o 
   4   5   5       20.26       19.48      2.49 o 
   5   5   5       53.11       53.16      1.76 o 
   6   5   5       70.47       74.99      2.10 o 
   7   5   5       40.80       39.72      1.89 o 
   8   5   5       53.57       52.48      2.14 o 
   9   5   5        4.48        5.16      1.51 o 
   0   6   5      282.96      292.51      3.28 o 
   1   6   5      206.99      209.59      3.45 o 
   2   6   5       29.17       29.19      1.36 o 
   3   6   5       90.12       88.51      5.64 o 
   4   6   5       56.31       53.50      3.86 o 
   5   6   5       64.39       61.03      3.09 o 
   6   6   5      131.85      124.95      2.81 o 
   7   6   5       28.01       30.26      1.80 o 
   8   6   5        8.55        9.37      1.55 o 
   9   6   5       15.37       16.95      1.89 o 
   0   7   5        3.74        2.23      2.13 o 
   1   7   5       36.91       39.25      1.55 o 
   2   7   5        4.96        4.37      2.25 o 
   3   7   5      184.11      175.18      8.73 o 
   4   7   5       58.11       57.73      2.55 o 
   5   7   5       89.45       90.27      2.43 o 
   6   7   5       27.35       33.72      1.85 o 
   7   7   5        5.58        5.79      3.20 o 
   8   7   5       53.62       61.82      5.52 o 
   0   8   5       30.93       34.08      1.51 o 
   1   8   5      124.00      117.62      3.86 o 
   2   8   5       14.46       14.58      1.42 o 
   3   8   5      145.02      148.10      4.28 o 
   4   8   5       57.57       61.38      2.14 o 
   5   8   5       32.39       29.81      2.55 o 
   6   8   5        9.24        7.13      1.43 o 
   7   8   5       39.29       43.23      2.26 o 
   8   8   5        6.23        7.75      2.37 o 
   0   9   5       10.29        9.80      1.43 o 
   1   9   5      112.38      113.35      2.73 o 
   2   9   5      141.11      145.00      3.06 o 
   3   9   5       67.12       62.82      2.22 o 
   4   9   5       22.22       23.25      2.91 o 
   5   9   5       16.27       20.84      2.91 o 
   6   9   5        5.92        6.71      2.61 o 
   7   9   5       12.85       12.31      1.76 o 
   0  10   5       61.63       66.67      2.39 o 
   1  10   5      156.89      151.85      9.03 o 
   2  10   5       12.81       12.84      1.55 o 
   3  10   5       11.21        9.05      2.43 o 
   4  10   5        2.54        2.75      1.30 o 
   5  10   5       11.70       13.91      1.72 o 
   6  10   5        0.71        1.54      1.47 o 
   0  11   5       34.50       38.68      2.79 o 
   1  11   5        1.89       -1.50      1.50 o 
   2  11   5       17.70       20.04      1.72 o 
   3  11   5       24.86       24.43      1.84 o 
   4  11   5       24.92       27.02      1.97 o 
   0  12   5       55.92       56.64      2.64 o 
   1  12   5       22.89       22.71      3.08 o 
   2  12   5        2.69        2.73      2.43 o 
   0   0   6       19.13       19.85      0.84 o 
   1   0   6      778.89      838.81      4.42 o 
   2   0   6       24.50       24.44      0.92 o 
   3   0   6      254.47      251.84      2.74 o 
   4   0   6        5.71        9.28      0.92 o 
   5   0   6       49.81       44.63      2.67 o 
   6   0   6       51.91       51.24      3.14 o 
   7   0   6      113.92       97.58      2.39 o 
   8   0   6       15.91       19.40      2.85 o 
   9   0   6       95.75       89.56      2.73 o 
  10   0   6        1.26        3.87      2.49 o 
   0   1   6     4934.13     4931.21     66.74 o 
   1   1   6      704.65      700.25      4.08 o 
   2   1   6       65.26       67.57      1.47 o 
   3   1   6      248.88      250.46      2.78 o 
   4   1   6      149.52      135.19      2.27 o 
   5   1   6       94.65       88.04      2.01 o 
   6   1   6       55.31       56.35      1.80 o 
   7   1   6       10.81       13.22      1.09 o 
   8   1   6       13.69       14.70      1.38 o 
   9   1   6        4.01        2.71      1.30 o 
  10   1   6        0.32       -1.11      1.30 o 
   0   2   6      364.56      377.03      4.66 o 
   1   2   6      140.91      142.63      1.97 o 
   2   2   6      262.15      275.56      5.78 o 
   3   2   6       12.02       13.46      0.84 o 
   4   2   6       46.06       40.53      2.73 o 
   5   2   6        8.11        7.72      0.88 o 
   6   2   6       38.48       34.09     22.60 o 
   7   2   6       61.36       59.24      2.01 o 
   8   2   6      210.35      198.60      3.57 o 
   9   2   6        5.03        6.61      1.38 o 
  10   2   6        6.43        8.00      1.63 o 
   0   3   6     1563.80     1603.16     15.58 o 
   1   3   6      359.75      365.26      6.08 o 
   2   3   6       25.24       22.67      0.92 o 
   3   3   6      110.21      114.67      2.38 o 
   4   3   6       23.91       18.74      1.05 o 
   5   3   6       16.56       12.29      1.54 o 
   6   3   6       30.49       33.04      1.51 o 
   7   3   6      138.24      129.86      2.85 o 
   8   3   6       25.65       27.17      1.76 o 
   9   3   6       12.44       15.18      1.51 o 
  10   3   6       13.10       15.56      2.19 o 
   0   4   6      116.49      125.83      2.10 o 
   1   4   6      544.78      570.01      8.61 o 
   2   4   6      102.86      104.04      1.93 o 
   3   4   6      140.87      138.93      5.70 o 
   4   4   6        6.53        5.73      1.19 o 
   5   4   6      340.91      343.76     11.19 o 
   6   4   6        1.92        2.04      1.90 o 
   7   4   6      101.58       99.18      2.69 o 
   8   4   6        7.88       11.55      1.51 o 
   9   4   6        8.42       10.51      1.78 o 
   0   5   6        1.38        5.94      1.48 o 
   1   5   6       34.77       39.00      1.90 o 
   2   5   6       12.40       10.86      2.02 o 
   3   5   6      150.16      156.58      4.63 o 
   4   5   6      356.46      340.57     12.92 o 
   5   5   6      162.97      162.67      2.98 o 
   6   5   6       32.58       30.51      1.72 o 
   7   5   6       51.19       48.13      2.01 o 
   8   5   6       51.35       61.69      2.35 o 
   9   5   6       16.44       24.57      1.76 o 
   0   6   6       73.40       70.00      3.80 o 
   1   6   6      188.54      182.01      6.06 o 
   2   6   6      124.15      126.13      2.79 o 
   3   6   6       61.86       63.34      1.85 o 
   4   6   6      129.77      132.31      4.16 o 
   5   6   6       31.54       28.64      2.25 o 
   6   6   6       62.42       54.76      2.18 o 
   7   6   6       16.29       14.08      1.84 o 
   8   6   6       20.72       18.27      1.80 o 
   9   6   6        5.25        1.47      1.63 o 
   0   7   6        3.97        4.00      1.01 o 
   1   7   6      139.57      140.72      2.85 o 
   2   7   6      121.63      122.05      7.90 o 
   3   7   6       86.32       91.97      2.31 o 
   4   7   6       72.61       74.25      3.26 o 
   5   7   6       15.54       14.43      1.66 o 
   6   7   6       19.50       20.56      1.68 o 
   7   7   6       56.32       62.54      2.43 o 
   8   7   6       49.12       59.79      2.60 o 
   0   8   6      343.61      336.13      4.17 o 
   1   8   6      129.20      128.14      2.77 o 
   2   8   6       39.96       39.73      1.80 o 
   3   8   6      110.97      110.39      2.85 o 
   4   8   6        4.10        2.49      1.26 o 
   5   8   6       88.01       90.01      2.60 o 
   6   8   6        2.85        0.47      1.34 o 
   7   8   6        0.07        0.98      1.47 o 
   0   9   6       53.46       48.47      2.10 o 
   1   9   6      136.47      143.85      3.06 o 
   2   9   6       20.18       20.98      3.74 o 
   3   9   6       12.37       12.93      1.47 o 
   4   9   6        8.67       10.73      2.19 o 
   5   9   6        8.35        8.37      1.51 o 
   6   9   6        4.37        7.04      1.38 o 
   0  10   6       21.47       20.50      1.85 o 
   1  10   6       76.45       77.98      2.60 o 
   2  10   6        8.34        7.47      1.66 o 
   3  10   6       30.88       25.77      2.91 o 
   4  10   6        2.98        2.62      1.47 o 
   5  10   6        0.16        0.33      1.72 o 
   0  11   6       32.76       36.59      2.22 o 
   1  11   6        1.96       -0.95      2.08 o 
   2  11   6        6.43        3.22      1.55 o 
   3  11   6        7.01       10.42      3.50 o 
   4  11   6        0.33        1.45      1.47 o 
   1   0   7       62.06       63.99      1.51 o 
   2   0   7      905.64      892.01      8.54 o 
   3   0   7       15.16       13.29      1.01 o 
   4   0   7      799.91      792.34      6.47 o 
   5   0   7       78.91       69.09      1.93 o 
   6   0   7       56.36       52.82      1.76 o 
   7   0   7        6.01        5.93      1.05 o 
   8   0   7       59.52       50.15      2.01 o 
   9   0   7        1.39        0.45      1.30 o 
  10   0   7        9.71        8.15      1.66 o 
   0   1   7      576.99      648.84      5.21 o 
   1   1   7        1.78        1.25      0.89 o 
   2   1   7      361.00      358.96      3.29 o 
   3   1   7      461.17      453.95      5.49 o 
   4   1   7        7.14        7.64      1.60 o 
   5   1   7        1.84        2.43      0.92 o 
   6   1   7       46.96       48.66      1.76 o 
   7   1   7        2.24        3.75      1.48 o 
   8   1   7       20.25       19.09      1.55 o 
   9   1   7        1.13        2.13      1.21 o 
  10   1   7        2.08        4.46      1.30 o 
   0   2   7       28.66       26.94      1.09 o 
   1   2   7        4.59        6.67      1.13 o 
   2   2   7       21.60       25.17      1.05 o 
   3   2   7      125.54      119.34      2.14 o 
   4   2   7       51.21       54.19      1.68 o 
   5   2   7       96.98       96.47      2.18 o 
   6   2   7       15.04       17.98      1.26 o 
   7   2   7       23.91       26.60      3.74 o 
   8   2   7        1.36        4.30      1.21 o 
   9   2   7       20.79       24.89      1.76 o 
   0   3   7       22.41       28.61      1.19 o 
   1   3   7      143.28      145.13      2.31 o 
   2   3   7      153.51      152.91      2.35 o 
   3   3   7      171.43      167.83      5.53 o 
   4   3   7      399.53      400.98     11.86 o 
   5   3   7       31.44       29.75      1.47 o 
   6   3   7       42.15       47.29      2.43 o 
   7   3   7       16.90       17.95      1.59 o 
   8   3   7       95.50      111.50      2.94 o 
   9   3   7       18.35       19.69      2.61 o 
   0   4   7      345.24      321.84      8.46 o 
   1   4   7      108.46      102.88      3.03 o 
   2   4   7       39.79       37.42      2.91 o 
   3   4   7       73.55       75.79      1.93 o 
   4   4   7       42.39       38.83      1.55 o 
   5   4   7       35.07       34.18      1.63 o 
   6   4   7      129.78      132.61      2.90 o 
   7   4   7       29.74       28.03      1.80 o 
   8   4   7       79.19       70.73      2.52 o 
   9   4   7        7.06        6.09      1.55 o 
   0   5   7       55.02       61.53      1.76 o 
   1   5   7      286.13      284.97      3.45 o 
   2   5   7      179.94      178.50      4.75 o 
   3   5   7       53.72       54.73      1.72 o 
   4   5   7        3.46        4.81      1.05 o 
   5   5   7       26.17       25.86      1.51 o 
   6   5   7       42.32       41.10      3.44 o 
   7   5   7      130.87      135.82      3.92 o 
   8   5   7       19.90       17.52      1.96 o 
   9   5   7       14.22       17.18      1.87 o 
   0   6   7      777.07      763.34      5.71 o 
   1   6   7       15.62       14.18      1.26 o 
   2   6   7      106.05      112.06      4.81 o 
   3   6   7       34.66       33.01      1.63 o 
   4   6   7      138.18      128.09      2.86 o 
   5   6   7       29.22       31.95      1.80 o 
   6   6   7       69.92       72.80      4.45 o 
   7   6   7       14.02       14.06      1.72 o 
   8   6   7       37.19       41.15      2.31 o 
   0   7   7       39.78       36.60      1.68 o 
   1   7   7      171.96      171.95      3.07 o 
   2   7   7       95.67       94.37      2.43 o 
   3   7   7       52.42       47.81      1.89 o 
   4   7   7       54.49       52.63      2.25 o 
   5   7   7       59.48       57.36      2.22 o 
   6   7   7       43.75       47.50      2.31 o 
   7   7   7       72.11       78.39      4.98 o 
   8   7   7       10.92       14.11      1.80 o 
   0   8   7        7.20        8.19      1.30 o 
   1   8   7      173.21      170.12     11.46 o 
   2   8   7        9.49        9.41      1.30 o 
   3   8   7       95.52       87.33      2.79 o 
   4   8   7       42.22       41.60      2.55 o 
   5   8   7       19.42       16.55      1.76 o 
   6   8   7       37.71       36.30      2.97 o 
   7   8   7       28.92       37.77      2.22 o 
   0   9   7      119.32      116.52      2.85 o 
   1   9   7       24.26       23.02      1.76 o 
   2   9   7       78.85       82.93      2.68 o 
   3   9   7       16.57       16.27      3.14 o 
   4   9   7       22.64       24.46      2.79 o 
   5   9   7        4.75        2.57      1.45 o 
   6   9   7        5.09        7.41      1.63 o 
   0  10   7       33.20       31.07      2.05 o 
   1  10   7        3.16        4.49      1.40 o 
   2  10   7       14.14       15.96      1.62 o 
   3  10   7        1.95        2.65      1.47 o 
   4  10   7        5.81        9.57      1.55 o 
   5  10   7        9.76       12.34      1.68 o 
   0  11   7       30.12       29.89      2.01 o 
   1  11   7       24.17       28.27      1.89 o 
   2  11   7       10.81       13.49      1.62 o 
   3  11   7       21.50       23.25      2.73 o 
   0   0   8      215.50      224.66      2.78 o 
   1   0   8       26.36       29.63      1.17 o 
   2   0   8        8.43        8.15      0.88 o 
   3   0   8       69.26       69.38      1.85 o 
   4   0   8        7.17        7.48      1.13 o 
   5   0   8       49.87       46.34      1.72 o 
   6   0   8       20.43       18.61      1.38 o 
   7   0   8        3.36        3.40      1.13 o 
   8   0   8        0.00        0.95      1.09 o 
   9   0   8        4.95        4.68      1.43 o 
   0   1   8      848.02      859.11      5.43 o 
   1   1   8       10.71       11.52      0.92 o 
   2   1   8       11.34        9.60      0.88 o 
   3   1   8      625.32      616.13      4.99 o 
   4   1   8      394.43      378.66      4.17 o 
   5   1   8       58.15       55.68      1.89 o 
   6   1   8        4.32        3.38      1.66 o 
   7   1   8        5.97        6.12      1.30 o 
   8   1   8       57.69       53.07      2.18 o 
   9   1   8        2.62        3.27      2.91 o 
   0   2   8       72.41       65.17      1.68 o 
   1   2   8       52.18       43.88      1.38 o 
   2   2   8       12.19       11.68      1.42 o 
   3   2   8       14.37        9.66      1.48 o 
   4   2   8      406.06      395.06      4.30 o 
   5   2   8      111.31      105.15      2.51 o 
   6   2   8      127.93      124.40      2.77 o 
   7   2   8       29.92       31.65      2.08 o 
   8   2   8       47.93       47.76      2.22 o 
   9   2   8        7.84        7.61      2.13 o 
   0   3   8       50.27       51.98      1.59 o 
   1   3   8       13.75       14.16      0.96 o 
   2   3   8        2.80        1.42      0.95 o 
   3   3   8      222.52      206.47      9.16 o 
   4   3   8      352.48      345.16      4.08 o 
   5   3   8       11.76       12.76      1.17 o 
   6   3   8       16.49       19.30      1.48 o 
   7   3   8       66.36       63.37      2.22 o 
   8   3   8       13.70       14.29      1.72 o 
   9   3   8        9.33       12.05      1.72 o 
   0   4   8       28.43       26.66      2.61 o 
   1   4   8       13.31       12.82      1.08 o 
   2   4   8       22.73       22.57      1.26 o 
   3   4   8       76.15       74.42      2.01 o 
   4   4   8       59.10       61.89      2.01 o 
   5   4   8      118.64      117.93      2.69 o 
   6   4   8       20.03       24.21      2.67 o 
   7   4   8       22.30       25.03      1.76 o 
   8   4   8        0.47       -0.30      1.34 o 
   9   4   8        4.93        5.25      1.59 o 
   0   5   8       63.03       56.99      1.80 o 
   1   5   8       34.70       38.10      1.51 o 
   2   5   8       92.84       79.04      2.14 o 
   3   5   8        1.28        2.65      1.05 o 
   4   5   8      237.36      232.39      4.52 o 
   5   5   8        3.61        3.79      1.09 o 
   6   5   8       18.21       17.96      1.55 o 
   7   5   8       42.70       38.41      2.09 o 
   8   5   8        9.16        9.97      1.72 o 
   0   6   8       91.90       83.34      2.22 o 
   1   6   8       94.97       97.10      3.44 o 
   2   6   8       95.30       92.50      2.35 o 
   3   6   8       15.76       16.78      3.38 o 
   4   6   8      333.95      327.01     10.59 o 
   5   6   8       24.52       23.13      1.68 o 
   6   6   8        9.08        6.33      1.43 o 
   7   6   8        6.64        8.07      1.96 o 
   8   6   8        2.21       -0.52      1.55 o 
   0   7   8        3.16        2.71      1.13 o 
   1   7   8       14.23       14.12      1.48 o 
   2   7   8       92.03       94.46      2.56 o 
   3   7   8       68.96       73.09      3.50 o 
   4   7   8        6.88        7.12      1.34 o 
   5   7   8       89.35       88.63      2.85 o 
   6   7   8        7.37        8.57      1.55 o 
   7   7   8       12.47       10.20      1.89 o 
   0   8   8       18.80       15.98      1.90 o 
   1   8   8       13.16       14.81      2.31 o 
   2   8   8       66.84       67.09      2.31 o 
   3   8   8       18.06       14.80      1.78 o 
   4   8   8       22.83       23.01      1.72 o 
   5   8   8        1.93        2.21      1.38 o 
   6   8   8        5.93        6.92      1.55 o 
   0   9   8       47.62       51.55      2.26 o 
   1   9   8        1.87        1.76      1.38 o 
   2   9   8       23.80       24.12      1.72 o 
   3   9   8        1.75        0.95      1.34 o 
   4   9   8        3.87        4.42      1.96 o 
   5   9   8        1.09        2.64      1.42 o 
   0  10   8       36.72       35.15      2.67 o 
   1  10   8       63.35       61.84      2.60 o 
   2  10   8        5.23        5.22      1.51 o 
   3  10   8       16.95       13.04      1.68 o 
   4  10   8        6.71        6.34      1.59 o 
   0  11   8       20.56       18.98      3.38 o 
   1   0   9       17.22       19.87      1.09 o 
   2   0   9       12.93       15.86      1.09 o 
   3   0   9      252.50      260.28      3.49 o 
   4   0   9      534.85      519.54      5.10 o 
   5   0   9      183.46      181.55      4.63 o 
   6   0   9       13.32       11.58      1.33 o 
   7   0   9       18.00       15.71      1.47 o 
   8   0   9        1.02        1.19      1.26 o 
   9   0   9        0.16        1.30      1.30 o 
   0   1   9       29.75       27.35      1.34 o 
   1   1   9       64.08       65.07      2.43 o 
   2   1   9       84.71       82.29      2.06 o 
   3   1   9      149.86      138.79      2.65 o 
   4   1   9      385.09      374.23      4.42 o 
   5   1   9       66.50       59.90      3.03 o 
   6   1   9        4.36        4.39      1.17 o 
   7   1   9       10.04       10.01      1.38 o 
   8   1   9        4.88        6.03      1.30 o 
   9   1   9       16.37       18.68      1.76 o 
   0   2   9       84.54       96.58      2.10 o 
   1   2   9       31.95       32.07      2.49 o 
   2   2   9       73.30       72.58      1.93 o 
   3   2   9      261.57      257.48      4.16 o 
   4   2   9       91.96       93.82      2.48 o 
   5   2   9       82.74       88.99      5.46 o 
   6   2   9        2.76        3.52      1.21 o 
   7   2   9       34.51       34.58      1.92 o 
   8   2   9        0.38        0.42      1.26 o 
   9   2   9        3.35        1.33      1.55 o 
   0   3   9      109.88      110.53      3.32 o 
   1   3   9       29.02       28.94      1.34 o 
   2   3   9       19.17       20.34      1.26 o 
   3   3   9       74.95       76.78      5.40 o 
   4   3   9      264.36      252.76      3.78 o 
   5   3   9        6.97        8.13      1.26 o 
   6   3   9       10.10       11.39      1.34 o 
   7   3   9        1.49        3.77      2.13 o 
   8   3   9       34.10       36.57      2.67 o 
   0   4   9      135.33      141.65      2.69 o 
   1   4   9       33.95       30.03      1.50 o 
   2   4   9       29.74       26.11      1.43 o 
   3   4   9       41.11       36.54      1.76 o 
   4   4   9      125.13      126.69      3.15 o 
   5   4   9       42.94       38.44      1.80 o 
   6   4   9       58.28       60.75      2.35 o 
   7   4   9        0.36        3.11      1.25 o 
   8   4   9       11.25       13.37      1.68 o 
   0   5   9       31.18       30.85      3.32 o 
   1   5   9       10.57        9.60      1.19 o 
   2   5   9      194.97      196.14      3.74 o 
   3   5   9      240.94      227.14      5.53 o 
   4   5   9       51.00       48.97      2.14 o 
   5   5   9        4.72        4.40      1.21 o 
   6   5   9       21.78       18.89      1.68 o 
   7   5   9        3.03        7.04      1.38 o 
   8   5   9        1.58       -1.55      1.55 o 
   0   6   9        6.60        5.33      1.13 o 
   1   6   9       89.39       81.83      2.31 o 
   2   6   9       14.86       13.31      1.34 o 
   3   6   9        5.87        4.85      1.21 o 
   4   6   9       48.73       51.97      2.18 o 
   5   6   9        2.16        4.63      2.02 o 
   6   6   9       27.89       29.46      2.85 o 
   7   6   9        7.48        8.21      1.63 o 
   0   7   9       76.00       78.92      2.35 o 
   1   7   9        5.37        4.75      1.17 o 
   2   7   9       34.89       33.63      1.85 o 
   3   7   9       16.06       12.99      1.47 o 
   4   7   9       20.74       21.68      1.76 o 
   5   7   9        5.56        6.11      2.43 o 
   6   7   9        3.19        4.38      1.42 o 
   0   8   9        8.24        9.24      1.60 o 
   1   8   9        6.13        6.07      1.38 o 
   2   8   9        0.04        0.00      1.30 o 
   3   8   9        0.93        0.67      1.25 o 
   4   8   9       16.37       14.29      1.63 o 
   5   8   9       30.69       32.56      2.04 o 
   0   9   9       52.15       53.58      2.61 o 
   1   9   9       37.32       37.61      2.10 o 
   2   9   9       42.07       41.19      2.18 o 
   3   9   9        1.61        1.90      1.54 o 
   4   9   9        2.89        5.59      1.42 o 
   0  10   9        6.39        7.65      1.76 o 
   1  10   9        9.59       10.75      1.80 o 
   2  10   9        1.14        3.74      1.43 o 
   0   0  10       38.12       43.69      3.03 o 
   1   0  10      102.98       99.86      2.27 o 
   2   0  10        9.27       10.09      1.90 o 
   3   0  10      108.39      101.90      2.56 o 
   4   0  10      191.53      196.92      3.40 o 
   5   0  10       63.40       62.49      5.81 o 
   6   0  10        0.59        0.47      1.17 o 
   7   0  10        0.13        2.93      1.13 o 
   8   0  10       20.84       23.21      3.74 o 
   0   1  10       12.89       16.32      1.17 o 
   1   1  10      197.38      189.52      3.11 o 
   2   1  10       17.55       17.48      1.36 o 
   3   1  10      151.36      151.23      3.39 o 
   4   1  10      197.46      191.65      3.40 o 
   5   1  10       15.66       16.11      1.60 o 
   6   1  10       33.50       31.49      1.93 o 
   7   1  10        2.16        4.36      1.17 o 
   8   1  10        5.79        5.24      1.45 o 
   0   2  10      107.67       99.76      2.35 o 
   1   2  10       54.52       63.87      1.97 o 
   2   2  10        3.00        3.92      0.96 o 
   3   2  10       62.55       57.30      2.05 o 
   4   2  10      136.17      126.60      2.90 o 
   5   2  10       23.59       13.90     11.74 o 
   6   2  10       42.48       47.84      5.75 o 
   7   2  10       17.45       17.26      1.63 o 
   8   2  10        8.06       14.22      1.90 o 
   0   3  10      147.58      153.67      3.56 o 
   1   3  10      101.04       95.28      4.75 o 
   2   3  10       10.24        9.97      1.13 o 
   3   3  10      329.75      306.35      4.16 o 
   4   3  10       73.91       68.39      3.80 o 
   5   3  10       39.62       36.65      1.93 o 
   6   3  10        8.41        6.49      1.43 o 
   7   3  10       10.41       12.76      1.59 o 
   8   3  10        0.99        1.35      1.38 o 
   0   4  10        4.28        3.08      1.01 o 
   1   4  10      183.16      168.81      3.15 o 
   2   4  10       11.79       11.74      1.34 o 
   3   4  10       23.68       26.43      1.63 o 
   4   4  10       28.97       31.26      1.68 o 
   5   4  10        4.14        8.48      1.21 o 
   6   4  10        5.96        8.40      1.43 o 
   7   4  10       13.86       18.88      1.96 o 
   0   5  10      128.24      124.38      2.77 o 
   1   5  10        2.49        1.90      1.13 o 
   2   5  10       71.43       69.48      2.27 o 
   3   5  10        6.83        6.12      1.38 o 
   4   5  10       23.42       22.30      1.72 o 
   5   5  10       12.62       11.18      1.55 o 
   6   5  10        9.57        9.96      1.59 o 
   7   5  10       15.81       14.11      1.89 o 
   0   6  10       18.06       25.65      2.61 o 
   1   6  10       41.13       41.15      2.55 o 
   2   6  10       26.50       23.56      1.63 o 
   3   6  10       19.87       19.42      1.59 o 
   4   6  10       24.04       22.25      1.67 o 
   5   6  10        4.26        9.16      1.43 o 
   6   6  10       11.67       15.00      2.31 o 
   0   7  10       46.60       51.54      4.57 o 
   1   7  10       39.88       36.92      1.85 o 
   2   7  10        0.98        0.81      1.42 o 
   3   7  10        2.31        1.72      1.36 o 
   4   7  10       36.63       35.45      2.05 o 
   5   7  10       18.07       17.52      1.76 o 
   0   8  10       48.98       47.90      2.18 o 
   1   8  10        6.27        9.02      1.59 o 
   2   8  10       19.23       21.46      1.76 o 
   3   8  10       15.87       17.80      1.72 o 
   4   8  10        1.05        2.02      1.33 o 
   0   9  10      108.01      114.91      3.44 o 
   1   9  10        9.05       10.01      2.19 o 
   2   9  10        3.75        7.71      1.59 o 
   3   9  10        1.18        3.48      1.37 o 
   1   0  11       37.25       33.85      3.32 o 
   2   0  11      232.22      218.16      3.61 o 
   3   0  11       51.23       57.23      3.08 o 
   4   0  11        0.74       -0.47      1.13 o 
   5   0  11        4.00        3.26      1.34 o 
   6   0  11       67.15       71.20      2.56 o 
   7   0  11        0.01        2.03      2.08 o 
   0   1  11       22.13       24.32      2.08 o 
   1   1  11       14.80       17.66      1.38 o 
   2   1  11       32.65       29.99      1.59 o 
   3   1  11        0.11        1.32      1.05 o 
   4   1  11      103.54      108.55      4.27 o 
   5   1  11        1.63       -0.12      1.26 o 
   6   1  11       18.10       14.77      1.68 o 
   7   1  11        8.73       12.14      1.54 o 
   0   2  11       36.88       31.00      1.63 o 
   1   2  11       24.83       25.79      1.55 o 
   2   2  11       38.16       33.99      2.49 o 
   3   2  11       14.16       12.93      1.43 o 
   4   2  11       82.81       78.32      5.22 o 
   5   2  11        4.27        1.30      4.27 o 
   6   2  11        6.91        8.91      1.47 o 
   7   2  11       17.69       20.98      1.92 o 
   0   3  11      210.09      196.48      3.36 o 
   1   3  11       56.85       59.49      2.10 o 
   2   3  11        5.15        4.22      1.21 o 
   3   3  11       36.86       35.50      3.08 o 
   4   3  11       22.11       24.57      4.09 o 
   5   3  11       29.85       26.70      3.80 o 
   6   3  11        2.45        0.89      1.48 o 
   7   3  11       10.17       16.60      3.85 o 
   0   4  11       91.35       85.43      2.56 o 
   1   4  11        1.98        2.12      1.13 o 
   2   4  11       85.84       75.53      6.59 o 
   3   4  11       53.31       47.92      2.55 o 
   4   4  11        6.02        6.62      1.34 o 
   5   4  11        8.69        7.47      1.30 o 
   6   4  11       11.91       15.28      1.72 o 
   7   4  11        6.20        4.67      2.19 o 
   0   5  11      111.26      107.43      2.85 o 
   1   5  11       17.36       16.49      1.59 o 
   2   5  11       16.63       19.00      1.55 o 
   3   5  11       30.66       28.57      1.80 o 
   4   5  11       43.77       45.14      2.05 o 
   5   5  11        0.53        0.32      1.28 o 
   6   5  11        2.27        4.71      2.31 o 
   0   6  11        3.15        0.66      1.30 o 
   1   6  11       15.23       15.56      2.19 o 
   2   6  11       10.91       13.52      1.55 o 
   3   6  11        5.71        5.28      1.43 o 
   4   6  11       12.41       13.29      1.47 o 
   5   6  11        6.17        3.14      2.37 o 
   0   7  11       59.90       66.66      2.47 o 
   1   7  11       39.55       40.53      2.13 o 
   2   7  11        9.79        8.00      1.63 o 
   3   7  11        2.70       -0.10      1.47 o 
   4   7  11       10.69        9.36      1.72 o 
   0   8  11        0.04        0.66      1.66 o 
   1   8  11        6.72        8.64      2.02 o 
   2   8  11        0.48       -0.73      1.42 o 
   3   8  11       19.04       21.60      1.89 o 
   0   0  12        2.95        6.57      1.78 o 
   1   0  12        0.88        2.61      1.54 o 
   2   0  12       56.74       56.06      2.18 o 
   3   0  12       28.58       26.53      3.14 o 
   4   0  12        4.20        4.93      1.42 o 
   5   0  12        1.35        2.67      2.08 o 
   6   0  12        4.92        6.29      1.51 o 
   0   1  12       11.70       12.72      1.38 o 
   1   1  12       59.50       60.45      2.10 o 
   2   1  12       10.44        8.40      3.02 o 
   3   1  12       14.07       15.11      1.51 o 
   4   1  12       29.55       29.10      1.89 o 
   5   1  12       26.57       26.14      2.31 o 
   6   1  12        1.92        0.91      1.47 o 
   0   2  12       19.33       21.81      1.47 o 
   1   2  12       24.33       20.63      1.96 o 
   2   2  12        8.57        7.59      1.34 o 
   3   2  12       47.04       52.63      2.10 o 
   4   2  12        6.73        9.24      1.60 o 
   5   2  12       13.52       16.89      1.63 o 
   6   2  12        8.63       10.90      1.55 o 
   0   3  12      104.21      105.22      2.81 o 
   1   3  12       16.82       16.69      1.47 o 
   2   3  12        0.95        0.65      1.09 o 
   3   3  12        8.60        9.75      1.38 o 
   4   3  12       13.23       15.94      1.63 o 
   5   3  12        5.51        6.24      2.96 o 
   6   3  12        1.83        2.27      1.47 o 
   0   4  12       16.61       14.77      1.59 o 
   1   4  12       30.88       25.37      1.80 o 
   2   4  12        8.51        8.46      2.79 o 
   3   4  12       16.39       18.93      1.68 o 
   4   4  12        8.26        8.97      1.72 o 
   5   4  12       10.79       10.02      1.63 o 
   6   4  12        2.22        1.07      2.13 o 
   0   5  12       73.41       73.64      5.10 o 
   1   5  12       47.23       49.96      2.61 o 
   2   5  12       10.49       11.36      1.54 o 
   3   5  12        5.82        5.51      1.43 o 
   4   5  12        8.01        8.17      3.44 o 
   5   5  12       23.02       28.50      2.43 o 
   0   6  12       23.69       22.44      1.92 o 
   1   6  12       32.65       34.88      5.16 o 
   2   6  12        4.25        3.79      1.96 o 
   3   6  12        5.93        7.19      1.42 o 
   4   6  12        3.90        2.49      1.51 o 
   0   7  12       64.92       67.67      2.64 o 
   1   7  12       28.72       32.18      2.05 o 
   2   7  12        0.82        1.12      1.84 o 
   3   7  12        5.14        5.20      1.42 o 
   1   0  13       95.03       90.43      2.73 o 
   2   0  13       35.47       37.53      2.05 o 
   3   0  13       49.80       56.41      2.31 o 
   4   0  13        3.97        3.44      1.51 o 
   5   0  13       23.83       22.41      2.25 o 
   0   1  13        1.01        1.37      1.21 o 
   1   1  13        0.13        1.58      1.13 o 
   2   1  13        5.82        7.44      1.38 o 
   3   1  13       13.86       14.42      1.59 o 
   4   1  13       36.78       41.09      2.14 o 
   5   1  13       41.17       47.88      3.50 o 
   0   2  13       43.55       38.78      1.89 o 
   1   2  13        1.65        2.97      1.21 o 
   2   2  13        2.02        3.77      2.13 o 
   3   2  13       46.19       53.90      4.75 o 
   4   2  13        4.06        8.15      2.85 o 
   5   2  13        0.01        2.34      1.38 o 
   0   3  13        4.08        1.32      1.30 o 
   1   3  13       20.90       27.66      2.02 o 
   2   3  13        8.18       11.16      2.02 o 
   3   3  13        3.88        3.74      3.32 o 
   4   3  13        1.75        2.60      1.38 o 
   5   3  13        3.66        2.25      1.59 o 
   0   4  13       45.75       44.11      2.22 o 
   1   4  13        0.41        1.91      1.16 o 
   2   4  13        2.42        1.58      1.37 o 
   3   4  13        1.19       -0.77      1.43 o 
   4   4  13       16.83       15.68      2.02 o 
   0   5  13       36.49       39.41      3.32 o 
   1   5  13        6.86        7.38      1.47 o 
   2   5  13       18.62       20.78      2.55 o 
   3   5  13        1.21       -0.95      1.51 o 
   0   6  13        4.82        7.81      2.31 o 
   1   6  13       13.76       15.76      1.76 o 
   2   6  13        8.43        5.75      1.72 o 
   0   0  14        1.16        4.79      1.84 o 
   1   0  14        6.43        6.82      1.43 o 
   2   0  14       15.23       18.87      1.72 o 
   3   0  14       20.40       32.74      4.63 o 
   4   0  14       72.95       79.79      2.98 o 
   0   1  14        2.15        2.52      1.30 o 
   1   1  14       10.06       12.50      1.63 o 
   2   1  14        4.80        6.17      1.51 o 
   3   1  14       12.31       12.21      1.72 o 
   4   1  14        2.44        2.37      2.43 o 
   0   2  14        8.59        8.29      1.55 o 
   1   2  14        2.13        2.43      1.17 o 
   2   2  14        5.14        8.40      1.47 o 
   3   2  14       29.34       35.11      2.10 o 
   0   3  14        9.68       11.05      1.59 o 
   1   3  14        2.61        2.19      1.72 o 
   2   3  14        3.25        4.62      1.34 o 
   3   3  14        2.90        3.52      3.14 o 
   0   4  14        0.02        1.36      1.26 o 
   1   4  14        1.35        1.42      1.84 o 
   2   4  14        3.42        2.91      1.47 o 
   1   0  15        1.87        1.66      1.38 o 
   0   1  15        0.05        1.13      1.43 o 
   1   1  15        5.03        8.11      2.79 o 
                                                 
